# Supplementary material for: Bioassay-Guided Isolation of Anthelmintic Components from Semen pharbitidis, and the Mechanism of Action of Pharbitin
Source: Int J Mol Sci. 2022 Dec 12;23(24):15739. doi: 10.3390/ijms232415739 (PMC9779150; doi:10.3390/ijms232415739)
Supplement: Supplementary file 1 [file ijms-23-15739-s001.zip]

Archive with 1 entries (1 files):
- ijms-2005940-Supplementary.pdf
